# Supplementary material for: An Analysis of Prescribed Fire Activities and Emissions in the Southeastern United States from 2013 to 2020
Source: Remote Sens (Basel). Author manuscript; Available in PMC 2024 Aug 2. (PMC11296730; doi:10.3390/rs15112725)
Supplement: remotesensing-15-02725-v2 — Table S1: Duration of prescribed burning; Algorithm S1: Wildfire detection algorithm; Algorithm S2: Nearest distance matching algorithm; Algorithm S3: Relaxation of distance and date matching algorithm; Figure S1: The number of clusters under different distances for clustering for FINN; Figure S2: The number of wildfires (clusters) under different combinations of spatial and temporal clustering distances; Figure S3: Percentage of the records number for different burn types in the southeastern states from FINN, 2013–2020; Figure S4: Statewide matching between FINN and permits in Florida, South Carolina, and Georgia; Figure S5: Daily total burned area in Florida, South Carolina, and Georgia; Figure S6: Matching performance under different selected distance thresholds; Figure S7: Matching performance under different combinations of relaxation date and relaxation distance; Figure S8: The number of matched pairs between FINN and permits under different combinations of relaxation date and relaxation distance; Figure S9: Total grid-based burned area of prescribed burnings from FINN and permit for 2013–2020; Figure S10: Yearly permit-based total CO emission in South Carolina, Georgia, and Florida from 2013–2020; Figure S11: Yearly permit-based total PM2.5 emission in South Carolina, Georgia, and Florida from 2013–2020; Figure S12: Yearly permit-based total PM10 emission in South Carolina, Georgia, and Florida from 2013–2020; Figure S13: Yearly adjusted FINN total CO emission in South Carolina, Georgia, and Florida from 2013–2020; Figure S14: Yearly adjusted FINN total PM2.5 emission in the southeastern U.S. from 2013–2020; Figure S15: Yearly adjusted-FINN total PM10 emission in southeastern U.S. during 2013–2020; Figure S16: PM2.5 Emissions comparisons among FINN, adjusted FINN and NEI for 2014; Figure S17: PM10 Emissions comparisons among FINN, adjusted FINN and NEI for 2014; Figure S18: CO Emissions comparisons among FINN, adjusted FINN and NEI for 2014; Figure S19: PM2.5 [file NIHMS2012318-supplement-remotesensing-15-02725-v2.zip]

Archive with 1 entries (1 files):
- remotesensing-2386704-supplementary.pdf
